# Supplementary material for: Comparison of One- and Two-Photon Photoluminescence of Solution-Grown CsPbBr3 Bulk Crystals
Source: Materials (Basel). 2026 Mar 25;19(7):1303. doi: 10.3390/ma19071303 (PMC13072991; doi:10.3390/ma19071303)
Supplement: Supplementary file 1 [file materials-19-01303-s001.zip]

Archive with 1 entries (1 files):
- materials-4180430-supplementary.pdf
